# Supplementary material for: Association between thrombocytopenia and 180-day prognosis of COVID-19 patients in intensive care units: A two-center observational study
Source: PLoS One. 2021 Mar 18;16(3):e0248671. doi: 10.1371/journal.pone.0248671 (PMC7972743; doi:10.1371/journal.pone.0248671)
Supplement: S2 Appendix — (XLSX) [file pone.0248671.s002.xlsx]

## Sheet: Sheet1
number	Thrombocytopenia (1=yes, 0=no)	28-day mortality	28-day life time	90-day mortality	90-day life time	180-day mortality	180-day life time	Mortality in ICU	Age	Gender(1=male,0=female)	Diabetes(1=yes, 0=no)	Hypertension(1=yes, 0=no)	Coronary heart disease(1=yes, 0=no)	Chronic lung disease(1=yes, 0=no)	Chronic renal failure(1=yes, 0=no)	Malignant tumor(1=yes, 0=no)	Cerebrovascular disease(1=yes, 0=no)	heart rate, beats per minute	Respiratory rate, breaths per minute	Mean arterial pressure, mmHg	WBC on day 1, ×109/L	WBC on day 3, ×109/L	WBC on day 7, ×109/L	Neutrophilic granulocyte percentage on day 1, %	Lymphocyte percentage on day 1, %	Lymphocyte percentage on day 3, %	Lymphocyte percentage on day 7, %	Platelet count on day 1, ×109/L	Platelet count on day 3, ×109/L	Platelet count on day 7, ×109/L	Platelet count on day 10, ×109/L	Creatinine on day 1, μmol/L	Creatinine on day 3, μmol/L	Creatinine on day 7, μmol/L	Blood urea on day 1, mmol/L	Blood urea on day 3, mmol/L	Blood urea on day 7, mmol/L	AST on day 1, IU/L	AST on day 3, IU/L	AST on day 7, IU/L	ALT on day 1, IU/L	ALT on day 3, IU/L	ALT on day 7, IU/L	Total bilirubin on day 1, μmol/L	Procalcitonin on day 1, ng/mL	Procalcitonin on day 3, ng/mL	Procalcitonin on day 7, ng/mL	PT on day 1, seconds	PT on day 3, seconds
1	0	0	28	0	90	0	180	0	69	1	1	1	0	0	0	0	0	99	22	94	11.91	7.69	7.93	93.2	2.6	6.6	12.6	290	252	171	150	54.5	63.1	71	8.2	6.9	5.1	9.6	12	29	9.4	10	32	10.7	0.12	0.05		11.9	12
2	0	0	28	0	90	0	180	0	71	1	1	1	1	1	0	0	0	95	23	106	7.58	8.47	8.14	68.9	17.4	17.9	23	231	262	380	236	62	74	64.9	8.7	8.6	4.5	32	42	26	44.1	47	33	21.5	0.06	0.06	0.06	12.7	12.7
3	0	0	28	1	60	1	60	1	71	1	0	1	1	0	0	0	1	115	25	109	7.07	11.47	13.38	85.5	7.5	3	3.4	193	214	162	122	85.6	398.5	259.5	4.8	19	17	75.5	88	53	27	30	17	9.4	0.24	3.77	6.37	12.2	13.2
4	0	0	28	0	90	0	180	0	58	2	0	0	0	0	0	0	0	107	27	79	9.59	10.51	6.86	89	5.2	6.9	15.5	188	210	356	446	44.5	36.8	40.6	8.9	2.5	2.9	28	36	39	20	33	44	12.9	0.15	0.12	0.05	12.7	12.6
5	0	1	28	1	28	1	28	1	58	1	0	1	0	0	0	0	1	94	20	87	19.25	9.08	9.19	91.6	3.8	3.9	4.8	196	205	123	237	74.8	81.5	58	10.1	10.4	11.2	1114	317	63	655	388	80	15	7.15	6.29	0.55	16.2	15.3
6	0	1	15	1	15	1	15	1	76	2	0	1	0	0	0	0	0	68	18	106	3.31	10.25	7.57	87.7	7.1	4.6	10.7	259	290	200	225	53.2	41.7	57.5	4.5	5.2	7.9	38.9	29	18	46.1	36	17	7.5	0.06	0.08	0.16	12.4	13.3
7	0	0	28	1	31	1	31	1	76	1	0	0	1	0	0	0	0	89	30	106	8.18	8.82	9.38	90.9	4.5	3.5	3.9	182	178	131	73	75.9	141.8	127.7	11	12.8	19.9	38.3	43	31	36.1	35	12	7.5	0.08	4.18	0.26	14.7	13.8
8	0	0	28	0	90	0	180	0	47	1	0	1	0	0	0	0	0	75	24	76	6.99	6.51		82.7	8.9	11.5		229	175			76.7	74.5		8.9	4.6		26	22		38	38		7.4	0.38	0.18		12.7	12.7
9	0	0	28	1	34	1	34	0	77	1	0	0	0	0	0	0	1	100	18	79	7.85	6.24		79.9	14.1	14.1		176	153			43.4	45.1		5.1	5.9		20	15		9	8		7.4	0.15	0.07		12.9	13.4
10	0	0	28	1	49	1	49	1	68	1	0	1	1	0	0	0	0	90	17	90	14.13	11.55	13.08	82	8.4	8.3	5.8	203	178	128	66	109.5	127.6	211.6	5.3	12.2	19	49	383	100	26	523	73	6.8	1.28	9.38	1.52	16.2	16.5
11	0	0	28	0	90	0	180	0	80	1	0	0	0	0	0	0	1	89	25	80	4.79	3.42	6.61	77.5	12.1	12.3	12.3	300	327	202	269	46.9	37.3	40.6	5.3	7.6	8	42	66	34	70	93	63	17.4	0.05	0.04	235.8	14.2	13.5
12	0	0	28	1	47	1	47	0	80	2	0	0	0	0	0	0	1	107	32	83	11.75	18.73	12.3	81.8	8	4.9	7.2	370	445	324	306	55.3	38.7	39.3	11.4	6.2	6.7	22	27	16	8	9	7	8	0.32	1.15	0.143	13.5	27.4
13	0	0	28	0	90	0	180	0	63	1	1	1	0	0	0	0	0	85	20	81	9.22	7.01	8.35	94.4	2.6	6.8	10.2	201	262	229	288	69.2	56.5	62.6	8.1	6.2	5.4	22	26	24	29	37	37	11.6	0.13	0.14	0.12	12.4	11.9
14	0	1	22	1	22	1	22	1	78	1	0	1	1	0	0	0	1	109	24	80	10.05	16.28	5.26	90.8	4.7	2.8	7.2	158	82	80	164	130.6	157	164.8	6.2	17.3	20.6	162	60		93	139		28.1	0.2	0.38	1.24	17.1	19.6
15	0	0	28	1	33	1	33	1	73	1	1	1	0	0	0	0	1	77	22	89	16.64	19.09	12.92	87.3	7	5.3	13.2	236	239	108	96	64.1	208.4	228	6.8	9.8	10.5	16	45	19	9	11		9.4	0.58	2.09	0.86	13.8	14.7
16	0	0	28	0	90	0	180	0	64	2	1	0	0	0	0	0	0	129	24	69	18.5	8.19	7.42	92.8	3.8	14.9	15.2	302	116	69	90	114.3	74.3	104.5	15.3	12.9	7.7	4287	1722	142	2331	1449	205	13.5	259.9	1.79	0.27	13.1	21.8
17	0	0	28	0	90	0	180	0	75	2	1	0	0	0	0	0	0	85	25	111	7.58	8.35	6.81	69.3	22.7	23.6	35.2	284	329	308	294	37.1	40	42.1	4.8	4.6	4.4	69	33	52	105	61	79	8.3	0.048	0.04		12.5	11.3
18	0	0	28	0	90	0	180	0	66	1	1	0	0	0	0	0	0	107	21	89	4.07	4.24	2.47	67	14.3	16.5	26.3	145	145	207	215	46.1	48.1	52.9	10	4.1	4.5	78	91	99	79	92	127	9.3	0.1	0.09	0.05	13.5	13.2
19	0	0	28	0	90	0	180	0	89	1	0	1	1	0	0	0	0	65	15	82	5.61	5.34	5.63	90.6	5.7	12.5	15.5	269	262	274	252	100.4	91.5	95.1	11.6	8.3	8.1	53	23	20	20	18	13	6	0.05		0.04	13.6	13.2
20	0	0	28	0	90	1	147	0	70	1	0	0	0	0	0	0	1	99	20	75	8.86	5.7	1.97	79.3	5.9	6.5	30.5	172	174	260	224	54.2	44.8	35.3	2.8	4	2.4	39	19	27	16	17	9	34.2	1.12	0.34	0.06	14	11.9
21	0	0	28	0	90	0	180	0	62	2	0	1	0	0	0	0	1	98	19	109	5.18	11.46	6.39	74.1	17.6	5.5	16	193	181	220	275	22.1	23.3	24.8	3.8	5.5	10.7	22	45	95	11	14	85	4	0.1	0.47	0.32	13.4	12.5
22	0	1	6	1	6	1	6	1	66	1	0	1	0	0	1	0	1	77	19	83	6.73	7.31		67.5	20.4	19.7		166	199			125.6	125.5		9.4	16		13	19		12	12		11.3	0.35	0.22		15.4	17.7
23	0	0	28	0	90	0	180	0	82	2	0	1	0	0	0	0	1	80	14	90	11.2	4.72	6.68	95.7	2.5	15.9	14.5	222	168	279	279	89.7	77	74.5	4	3	4.2	17	16	21	11	11	13	5.8	0.48	11.32	0.24	12.4	12.6
24	0	1	20	1	20	1	20	0	57	1	1	1	0	0	1	0	0	109	25	102	5.97	7.85	20.21	73.4	14.9	12.2	1.1	373	353	199	138	1034.5	366.7	189.1	3.8	13.4	11.8	20	22	4680	24	24	1789	3.7	0.47	0.24	10.16	13.1	12.4
25	0	0	28	0	90	0	180	0	80	2	0	0	0	1	0	0	0	77	27	79	10.08	12.54	9.27	77.7	15.8	11.3	23.2	271	247	338	291	52		63.5	18.6		5.4	36		27	45		36	17.9	0.016	0.16	0.08	11.6
26	0	1	16	1	16	1	16	1	80	2	0	1	1	0	0	0	0	96	18	96	8.87	9.34	11.29	91	5.1	13	5	234	250	179	179	48.7	49.9	51.7	242	4.3	4.1	36	20	20	29	100	11	8.4	0.04		0.139	12.5
27	0	0	28	0	90	0	180	0	62	1	0	0	0	0	0	0	0	104	20	77	8.56	10.36	12.28	78.8	9.3	10.1	6.4	217	226	310	310	51.3	49.5	51.3	36.8	4.9	6.9	76	19	18	324	125	51	12.4	0.11		0.023	12.8	12.7
28	0	1	16	1	16	1	16	1	81	2	0	0	0	0	0	0	0	90	20	65	19.29	17.98	30.19	96	1	0.8	1.1	159	125	77	42	170.7	179.6	198.5	4.9	25.8	27.4	23		24	20		17	4.3	1.79	1.07	0.62	13.3
29	0	0	28	0	90	0	180	0	77	2	0	1	1	0	0	0	0	102	20	103	9.77	8.07	9.21	87.8	8.7	8.7	3.9	258	270	339	181	81.5	66.4	55.6	8.9	8.8	7.8	34	49	58	29	32	58	10.5	0.24	0.17	0.27	12.5	14
30	0	0	28	0	90	0	180	0	62	2	0	0	1	0	0	0	0	101	18	79	6.01	8.17	8.17	84	7.8	8.8	12.5	341	353	385	402	45.4		43.5	5.7		4.7	18		84	20		104	6.1	0.16	0.1	0.2	12.8
31	0	0	28	0	90	0	180	0	80	1	1	1	1	1	0	0	1	119	19	85	11.32	5.52	4.67	84.3	9.5	10.9	21.2	203	82	158	224	94.2		44.3	6.5		2.6	36		17	14		12	9.2	6.78		1.69	13.5	12.9
32	0	0	28	0	90	0	180	0	86	1	0	0	0	0	0	0	1	76	14	83	6.1	7.07	11.9	74.7	16.9	18.1	15.9	193	195	499	499	48.6	52.1	68.2	23.3	4.23	14.4	32.7	47	47	19.2	18	47	6.2	0.07	0.13	0.08	11.9	11.2
33	0	0	28	0	90	0	37	0	32	2	1	1	0	0	1	0	0	109	17	117	8.08	8.24	6.72	71.8	17.5	14.9	18.9	323	182	245	460	617.6	163.5	420.6	7.3	6.5	17	19		19	12		20	3.5	0.09		0.27	14
34	0	0	28	1	51	1	51	0	85	2	0	1	0	0	0	0	0	133	20	84	8.53	7.64	8.57	61.6	35.1	33.2	35.5	233	233	300	315	66.4	56.1	45.1	36.9	7.8	5.5	26		17	24		21	10.2	0.08		0.06	13.4
35	0	0	28	0	90	0	180	0	74	1	0	1	1	0	0	0	0	79	20	89	6.43	5.16	5.46	87.2	5.6	16.5	16.5	220	173	162	187	71.3	74.1		8.2	2.9		48	18	20	25	19	14	8.8	0.45			14.2	13
36	0	0	28	0	90	0	180	0	31	1	0	0	0	0	0	0	1	85	24	72	15.32	15.53	11.58	80.3	9.9	6.8	7.9	380	295	287	307	38	34	39.7	3.3	4.9	4.4	93	128	54	35	49	31	7.3	0.17	0.21	0.19	11.7	11.8
37	0	0	28	0	90	0	180	0	61	1	0	0	0	0	0	0	0	101	22	75	6.92	6.54	10.27	89.7	5.5	8.4	5.9	134	113	144	124	84.8		60.4	18.7		7.7	16		64	29		67	3.5	0.92	0.37	0.31	12.9
38	0	0	28	0	90	0	180	0	69	1	0	0	0	0	0	0	0	92	24	93	6.45	4.95		72.8	15.7	18.8		188	185		166	94.3	86.3		4	4.8		31	35		41	43		10.6	0.07	0.06		12.4
39	0	0	28	0	90	0	180	0	65	1	0	0	0	0	0	0	0	88	19	72	6.03	6.3	6.39	69.8	19.1	29.2	28.6	221	238	281	281	64.4	64.3	62.7	4.7	3.9	5.7	14	15	16	20	21	23	6.7	0.07	0.07		12.6	11.4
40	0	1	17	1	17	1	17	1	54	2	0	1	0	0	0	0	0	97	22	81	13.61	17.22	13.49	96.3	2.2	0.9	1.3	312	254	170	81	17.6	16.8	12.3	23.3	5.6	6.7	31	39	26	53	56	46	10.1	0.13	0.57	0.08	11.8	12.5
41	0	0	28	0	90	0	180	0	56	2	0	0	0	0	0	0	0	89	22	85	10.08	13.15	12.5	81.1	15.1	11.1	19.8	254	261	275	249	41.5	40.3	39.9	10.6	6.7	6.4	29	24	17	70	52	41	4.9	0.11	0.08	0.07	11.4	10.8
42	0	1	19	1	19	1	19	1	81	2	0	0	1	1	0	0	1	106	28	86	11.2	9.77	9.08	82.6	6.2	3.9	6.6	321	336	324	266	48.7	59.8	48.3	6.8	9.9	11.7	44	50	29	34	40	28	8.4	0.09	0.14	0.19	11.9	12.9
43	0	0	28	0	90	0	180	0	55	2	0	0	0	0	0	0	0	115	20	84	4.85	4	3.74	76.2	11.8	24	32.9	214	329	376	376	56	52.4	51.8	7.6	2.4	3.6	29	17	22	39	20	17	10.2	0.06	0.04		11.4
44	0	1	12	1	12	1	12	0	86	2	0	0	1	0	0	0	0	105	21	105	12.14	11.26	18.4	83.4	7.5	6	3.4	423	255	281	192	261.1	240	312.3	10.1	18	25.4	23	33	24	5	5	4	3.9	0.55	0.32	0.19	15.9	15.9
45	0	0	28	0	90	0	180	0	51	1	0	0	0	1	0	0	0	19	21	98	4.75	4.17	4.05	58.5	31.2	37.9	33.8	218	178	180		64.7			12.2			50	133	53	126	57	136	8.7	0.05			10.3	9.9
46	0	0	28	0	90	0	180	0	60	1	1	1	0	0	1	0	0	74	123	98	7		4.52	79.5	6.9		17.3	323	107	189	189	704.1	184	534.1	5	4.3	20.4	11	13	10	9	9	7	6.7	0.26		0.28	12.3
47	0	0	28	1	87	1	87	0	83	1	1	1	0	1	0	1	1	108	26	36	17.37	13.29	9.62	81.5	11.2	14.6	6	325	319	245	187	242.3	234.2	163.8	6.6	17	21.5	35	25	51	13	11	23	4	0.6	0.61	0.13	13.8	13.9
48	0	0	28	0	90	0	180	0	69	1	0	0	0	0	0	0	0	110	19	109	12.5	10.73	12.3	75.1	15	18.7	12.2	301	319	290		63.4	66.4	65.6	6.3	8.1	9.3	22	17	18	30	21	20	12.3	0.06	0.06	0.05	12.5	12.7
49	0	0	28	0	90	0	180	0	63	1	1	1	1	0	1	0	0	96	17	123	7.69	5.83	6.92	82	9.1	9.9	15.2	218	180	179	179	455.8	244.7	231.5	7.4	15.6	11.8	13	12	18	27	21	17	3.7	0.19	0.11	0.14		11.8
50	0	1	4	1	4	1	4	1	72	1	0	1	0	0	0	0	0	85	21	108	11.09	11.65		88.6	4.9	8.8		138	129			112.7	107.7		15.7	11		43.6	24		75.1	45		20.9	0.25	0.12		13	12.9
51	0	1	2	1	2	1	2	1	64	1	0	0	0	0	0	0	0	102	22	87	18.57			92.9	4.5			169	217			50.8			7			38			11			15	0.99			11.4
52	0	1	14	1	14	1	14	1	66	2	0	0	0	0	0	1	0	78	20	86	38.2	48.8	51.22	94.5	1.9	1.6	1.2	386	337	126	95	63.7	109.4	69.3	3.5	14.8	7.7	67	95	20	31	32	12	10.8		3.1	1.51	25.3	20.7
53	0	0	28	0	90	0	180	0	93	2	0	0	0	0	0	0	0	59	16	82		4.69	5.66			30.7	26.3	230	230	221	205	53.6		52.9	31.7		6.1	10		19	7		13	8.8			0.14	12.6	12
54	0	1	13	1	13	1	13	1	61	2	1	1	1	0	0	0	0	118	39	101	19.12	14.2	20.36	86.5	5.1	3.2	1.4	383	337	343	204	40.7	33.8	50.4	31.6	6.5	6.8	15	12	14	37	18	10	12.4	0.63	0.238	0.873	12.1
55	0	0	28	1	60	1	60	0	72	1	1	0	1	0	0	0	0	85	32	88	14.56	12	11.02	89.4	4.1	6.2	5.9	424	369	413	449	50.1	51.3	52.3	6.1	12.5	6.1	25		33	34		43	9.5	0.27			12.7
56	0	0	28	1	47	1	47	0	81	1	0	1	1	1	1	0	0	90	22	92	5.55		9.83	75.1	13.2		6.7	297	261	297	327	161.3	161.3	392.8	22.3	19.7	35.7	21		46	8		21	8.5
57	0	0	28	0	90	0	13	0	66	1	1	0	0	0	0	1	0	82	11	85	4.3	3.57	3.05	66.3	17	24.9	32.8	164	139	51	51			58.6	20		2.8		21	16		11	10
58	0	0	28	0	90	0	60	0	57	1	1	0	0	0	0	1	0	103	32	103	17.15	14.12	12.43	88.5	6.3	8.6	10.8	435	572	547	572	63	60.5	66	4.7	4.2	2.8		18	15		18	15			0.145	0.08
59	0	0	28	0	90	0	180	0	77	2	1	0	1	0	1	0	0	76	20	98	15.88	6.71	5.15	90.5	2.6	9.7	9.9	218	250	250		124.5	131.9	134.1	30	6.9	7.8	14		24	12		16	11.8	78.62		1.08		11.3
60	0	0	28	0	90	0	180	0	56	1	0	1	0	0	0	0	0	115	33	91	9.3	12.27	5.94	83.3	8.5	7.1	12.3	170	130	290	366	48.7	38	42.9	12	5.5	3.4	427	68	41	271	134	72	17.1	0.29	0.53	0.12	12	12.8
61	0	0	28	0	90	0	180	0	47	1	0	0	0	0	1	0	0	68	17	87	8.01	5.18	8.96	61.1	26.5	24.5	22.4	349	377	541	541	732.4	731.5	768.1	11.5	16.3	19.4	30	18	23	16	28	28	12.1	0.463	0.427	0.26	13.5
62	0	0	28	1	29	1	29	0	77	1	0	1	1	1	0	0	0	82	22	107	13.53		11.01	80.6	9.1		8.4	239	239	228	181	67.7		70.2	9		7.5	28		64	147		214	12.1			0.15	12.3
63	0	1	5	1	5	1	5	1	56	1	0	0	1	0	0	0	1	86	28	75	15.5	18.55		92.9	3.4	3		339	644			59.2	60.6		4.1	4.9		39	71		48	57		14.9	0.86	100		11.6	13.1
64	0	0	28	1	51	1	51	0	87	2	1	1	1	0	0	0	1	81	31	78	7.56	8.06	5.11	74.6	17.5	9.2	10.6	142	167	149	128	139.2	117.5	36.8	8.8	14.2	6.5	99	29	22	87	49	26	12.3		0.22	0.076	13.9
65	0	0	28	0	90	0	180	0	63	2	0	0	0	0	0	0	0	85	19	85	6.98	5.15	3.97	74.5	19.9	16.1	11.3	194	218	220	220	63.3	53.8	56.4	2.5	4.4	2	45	26	24	86	76	44	7.9	0.06			10.9
66	0	0	28	0	90	0	180	0	38	1	0	0	0	0	0	0	0	90	24	86	5.01	4.78	6.05	82.2	9.4	29.7	29.3	209	258	254	254	60.6	64.3	75.3	9	3	4.1	63	116	60	80	199	242	6.2	0.02	0.02		11.5	11.2
67	0	0	28	0	90	0	180	0	62	1	0	0	1	0	0	0	0	98	25	73	5.77	7.35	6.6	61.2	15.6	27.1	28.8	189	208	184		74.7	75.8	81.7	5.5	4.5	4	20	19	22	25	26	28	16.1	0.56	0.14	0.1	11.5	12.4
68	0	0	28	0	90	0	180	0	83	1	1	1	0	0	0	0	0	75	17	88	8.75	9.22	12.91	75.3	12.9	10.8	10.5	159	135	177	225	92.2	99.2	84.1	5.9	4.6	10.3	17	13	50	36	22	48	10.3	0.07	0.08	0.4	11.2	13.1
69	0	1	18	1	18	1	18	0	70	2	0	0	0	0	0	0	0	65	14	104	6.15	11.46	16.51	75.3	14.6	7.6	5.3	177	171	207	176	53.3	34.5	38.5	14.3	2.7	5.6	67	213	598	27	27	56	31.5	0.27	0.24	0.64	11.1	11
70	0	1	21	1	21	1	21	1	81	1	1	0	0	0	0	1	0	78	18	76	7.32	4.65	6.48	82.7	11.1	13.5	5.2	133	164	139	150	43.9	42.4	34.4	19.7	5.1	7.3	21	25	36	6	6	7	7.6	0.28			12.4	12.6
71	0	0	28	0	90	0	180	0	62	2	1	1	0	0	0	0	0	100	22	95	8.91		8.49	90.4	7		12.7	500	317	317	236	84.8		90.9			8.3	16		25	23		22	5.6	0.06		0.04	11.2
72	0	0	28	0	90	0	60	0	54	1	1	0	1	0	0	0	0	77	16	77	4.32			52.1	36.8			294				86.7			5.1			31			64			6.2	0.04			11.5	11.4
73	0	0	28	1	77	1	77	0	79	2	0	1	0	0	0	0	1	99	31	72	7.02	5.75	6.07	80.3	10.4	13.7	21.3	276	269	277	298	24.8	26.6	24.1	8.9	1.3	2.8	24	21	14	20	14	10	6.2	0.15	0.06	0.07	11.9	13.3
74	0	0	28	0	90	0	180	0	85	1	0	1	0	0	0	0	1	81	22	110	6.15	4.4	4.85	74.9	13.8	15.9	15.9	301	253	248	265	60.9	57.1	70.3	12.9	5.7	5.4	25	16	19	18	14	12	7.4	0.05			11	11.3
75	0	0	28	0	90	0	180	0	69	1	0	0	0	0	0	0	1	142	20	70	11.98	4.45	6.7	92.7	3.8	12.4	9.4	133	44	66	89	165.7	160.9	93.7	8.8	13.3	13.5	18	20	35	9	13	52	10.3	0.09		1.23	15.9
76	0	0	28	0	90	0	180	0	66	1	1	1	0	0	1	0	0	66	21	105	7.32	7.61	7.54	73.5	14.5	12.9	14.3	147	175	187	163	563.4	548.5	509	44.1	17	16.4	21	18	14	10	9	7	5.7	0.09	0.11	0.1	11.1	11.4
77	0	0	28	0	90	0	180	0	61	1	0	0	0	0	0	0	0	64	15	97	7.04	21.92		60.2	24.7	12		238	199			31.3			9.8			120			19			6.3	0.05	0.09		11.6
78	0	1	14	1	14	1	14	0	81	2	0	1	1	0	1	0	1	86	16	90	7.79	7.82	6.09	82.8	10.5	10.2	5.1	315	285	347	322	389.4	392.5	489	6.7	19.7	27.9	62	39	28	22	15	12	7.6	1.08	0.8	1.99	12.8
79	0	0	28	1	30	1	30	0	73	1	0	1	0	0	1	0	0	115	29	123	12.6	6.49	6.78	91.4	3.7	5.4	4.1	146	144	142	145	1234.3	1249.4	1131	14	36.7	34.9	21	52	29	11	40	33	11.6	14.3		3.01	14.3	16.1
80	0	1	3	1	3	1	3	1	69	2	0	1	0	0	1	0	0	115	21	100	11.47			81.4	9.2			142	159			729.2			6.2			11			7			3.7	2.06			13.6
81	0	0	28	1	31	1	31	0	57	1	1	1	1	0	1	0	1	91	27	88	13.4	10.81	6.7	89.1	4.1	5.1	6	269	262	262		761.2		663	40.2		19.5	14		10	5		4	7.3	2.72	1.83	3.24	12.9
82	0	0	28	0	90	1	127	0	66	1	1	1	1	0	1	0	0	88	20	93	5.58	4.71		82.8	8.4	9.3		178	167			138.1	119		10.6	12.9		17	12		23	18		10.2	0.09	0.09		12.9	11.9
83	0	0	28	0	90	0	180	0	58	1	1	1	0	0	0	0	0	100	20	113	10.45	9.98	9.08	84.8	7.7	7.9	10.5	186	186	244		74.6	71.7		11.6	5.3		16	11		21	11		10.7	0.1	0.06		11.2	11.8
84	0	1	17	1	17	1	17	0	55	1	0	1	0	0	1	0	1	89	21	105	6.34			56.1	24.6			197				320.9	350.2		43.6	15.8		67	36		40	30		3.4	0.42			11.6
85	0	0	28	0	90	0	180	0	84	2	0	1	1	0	0	0	1	72	22	72	6.59			68	20.9			382				64.2			15.1			19			13			9.9	0.1			11.3
86	0	1	13	1	13	1	13	1	84	1	1	0	0	0	0	0	0	85	16	81	11.95	10.28	12.66	82.7	5.6	5.9	6.2	130	250	322		85.9	94.5	98.7	4.4	13.7	15.4	26	37	29	23	29	28	14.1	0.57	0.48	0.22	13.6	14.7
87	0	0	28	1	47	1	47	0	69	2	0	0	0	0	0	0	0	83	21	79	4.78	6.98	12.72	64	27			127	140	198	171	91	76.3	54.6	3.2	4.5	11.86	32	35	21	15	15	16	26.5	0.05	0.06	0.05	13.8	12
88	0	1	22	1	22	1	22	1	66	1	0	0	0	0	0	0	0	85	30	89	15.36	16	14.35	95.8	2			209	141	62	38	62.4	48.5		4.3	6.42		46	48		29	50		13	0.1	0.06	0.34	17.1	17.1
89	0	0	28	1	35	1	35	1	87	1	0	1	0	0	0	1	0	94	35	121	9.52	7.16	7.38	97.1	1.5			176	145	126	100	67.7		68	6.9		8.89	55		37	32		17	18	0.12	0.09	0.35	13.1	16.7
90	0	1	17	1	17	1	17	1	29	2	0	0	0	0	0	0	0	99	20	77	35.59	13.45	11.67	95.5	2.2			181	115	74	70	56.6	33.1	39.8	4.3	3.12	6.88	101	101	26	62	40	47	22.7	15.73	9.96	0.67	19.3	13
91	0	0	28	0	90	0	180	0	52	1	0	1	0	0	0	0	0	76	12	106	2.22	2.22	8.01	74.2	20.3			175	175	254	316	70.4	70.4	52.9	7	4.35	8	159	159	60	86	86	62	12.6	0.07	0.07	0.09	13.5	13.5
92	0	0	28	0	90	0	180	0	83	2	0	1	0	0	0	0	0	88	25	72	4.11	7.7		70.4	17.3			208	285		288	53.5			10.3			51			32			19	0.05	0.12	0.05	14.8	14.8
93	0	0	28	0	90	0	180	0	59	1	0	0	0	1	0	0	0	78	15	86	5.17	4.51	7.43	78.5	12.8			317	375	274	276	73.8	68.2		5.7	9.55		53	61		34	33		13.4	0.14	0.14		13.3	12.9
94	0	1	12	1	12	1	12	0	35	1	0	0	0	0	0	0	0	105	33	106	10.26	9.1	14.01	83.1	10.7			186	209	396	258	107.3	72.1		5.4	4.48		78	48		72	50		11.1	1.85	0.39	0.05	13.2	12
95	0	0	28	0	90	0	6	0	77	2	1	1	0	0	0	0	1	86	16	110	3.19	3.31	2.73	62.3	24.8			126	145	146		64	44.9		4.1	2.22		37	37		19	19		10.2	0.05	0.1	0.05	11.9	12.9
96	0	0	28	0	90	0	180	0	48	2	0	0	0	0	0	0	0	82	25	89	7.64	5.74	4.1	87.2	9.4			220	261	297	278	64.1	43.9		5.8	3.86		30	36		20	37		8.4	0.05	0.05	0.05	13.6
97	0	1	18	1	18	1	18	1	54	1	0	1	0	0	0	0	0	80	26	93	7.7	8.7	15.29	83.1	10.4			215	328	235	167	75.5	64.4	244	10.8	6.63	32.7	63	62	24	52	79	19	15	0.21	2.17	0.27	12.3	13.2
98	0	0	28	0	90	0	180	0	65	2	1	1	0	0	0	0	0	119	28	107	12.21	10.72	6.83	92.7	2.6			227	182	154	167	55.4	53	47.2	16.7	10	8.31	65	44	30	43	56	33	11.6	0.27	0.05	0.05	12.5	13.4
99	0	0	28	0	90	0	180	0	74	2	0	1	0	0	0	0	1	77	22	89	3.74	6.66	6.86	68.5	25.1			194	134	209	283	115.7	66.5	48.7	3.2	3.47	2.3	71	46		29	20		8	0.05	0.07	0.14	13
100	0	1	5	1	5	1	5	1	82	2	1	1	1	0	0	0	0	92	20	116	7.21	8.88		83.8	10.4			175	132			67.2	327.6		3.22	15.64		64	21		40	28		9.8	0.15	4.75		11.4	12.8
101	0	0	28	1	32	1	32	0	64	1	0	0	0	0	0	0	0	146	35	87	11.18	4.64	11.19	85.1	8.9			178	221	184	223	69.5		66.2	27.9		11.01	60		39	35		22	17.4	8.27	2.89	2.63	13.1	11.4
102	0	0	28	0	90	0	180	0	50	2	0	1	0	0	0	0	0	85	20	64	8.31	7.11	6.58	84.8	10.2			202	154	111	120	65.4		50.9	33.4		7.3	192			58			8.2	4.25	1.28	0.62	19.6
103	0	0	28	0	90	0	180	0	62	2	0	1	0	0	0	0	1	135	25	120	12.31	9.43	8.46	91.9	2.6			236	283	259	205	54.5	59.8	50.3	20.6	17.05	9.68	29	12	16	21	15	22	24.2	0.07	0.32	0.05	14.8
104	0	0	28	0	90	0	180	0	30	1	0	0	0	0	0	0	0	78	19	105	13.63	12.21		82.1	10.8			237	332			63.6			15.4			37	29		55	94		16	0.08	0.05		14.4	13.9
105	0	0	28	0	90	0	9	0	60	1	0	1	0	0	0	0	0	73	27	99	16.4	9.56	14.57	95.8	2.5			259	212	249	209	55.8		47.4	7.2		7.8	81		74	51		186	19.8	0.24	0.05	0.05	14
106	0	0	28	0	90	0	28	0	48	2	0	1	0	0	0	0	0	82	21	106	14.46	13.83	7.23	96.5	2.4			192	216	227	227	61.1	46.4		14.7	9.6		20	28		27	56		6.7	0.05	0.05	0.05	12.1	12
107	0	0	28	0	90	0	60		47	1	1	0	0	0	0	0	0	64	25	113	11.27	11.75	8.54	91.8	4.9			209	186	119	91	50	55	68	4.6	7.35	10.36	22	30	34	24	34	32	11	0.04	0.04	0.5	16.8	14.9
108	0	0	28	1	40	1	40		69	1	0	0	0	0	0	0	0	76	25	94	11.85	12.14	12.97	90.8	2.5			208	220	108	48	71	67	51	5	8.28	9.16	33	47	56	38	28	43	18.98	0.04	0.05	0.04	14.9	15
109	0	1	23	1	23	1	23		61	1	1	1	0	0	0	0	0	86	22	102	5.89	7.62	11.86	87	9.1			190	218	196	147	58	60	49	7.1	3.69	4.12	83	19	30	124	49	44	12.65	0.06	0.1	0.07	15.6	15
110	0	0	28	0	90	0	180		42	1	0	0	0	0	0	0	0	116	21	76	12.72	25.42		93.9	4.5			209	93			150	183		26.5	15.37		981	695		871	552		19.9	1.35	1.22		16.3	18.1
111	0	0	28	0	90	1	117		42	1	0	0	0	0	0	0	0	110	23	80	15.46	7.88		94.41	3.22			223	89			198	51		13	5.68		47	33		84	34		15.23	0.11	0.1		16.1	14.6
112	0	1	23	1	23	1	23	1	72	1	1	1	0	0	0	0	1	108	35	96	9.59	6.68	7.68	93.6	3.3			139	96	57	73	86	85	107	18	12.29	16.63	29	12	16	20	9	12	9.62	0.12	0.11	0.59	18.2	21.7
113	0	1	9	1	9	1	9	1	71	1	1	1	1	0	0	0	0	80	32	97	11.86	8.71	5.84	93.4	4			163	192	114		63	69	102	22.7	6.52	7.54	68	45	42	56	67	45	7.5	0.07	0.12	0.57	12.9	16.2
114	0	0	28	0	90	0	180	0	44	1	0	0	0	0	0	0	0	78	38	103	4.39	4.75	6.35	88.2	8.2			233	258	233	275	94	104	74	12.6	9.98	9.1	40	25	17	34	34	28	16.67	0.21	0.04	0.04	15.9	16.3
115	0	0	28	0	90	0	10	0	36	1	0	0	0	0	0	0	0	118	26	100	8.95	7.31	5.33	90.84	6.74			203	290	401	388	70	71	58	14.7	7.92	7.12	205	92	96	162	245	252	44.65	0.11	0.04	0.04	15.6	13
116	0	1	21	1	21	1	21	0	68	1	0	0	1	0	0	0	0	82	21	89	9.89	7.04	7.71	90.2	4.4			145	160	120	100	56	56	57	19	8.32	9.75	21	32	25	39	38	28	20.89	0.15	0.17	0.14	14.9	14.8
117	0	1	16	1	16	1	16	1	68	2	0	0	0	0	0	0	0	59	25	102	14.19	8.74	26.24	96	1.9			214	210	107	21	49	61	140	13.4	6	11.85	36	18	360	72	37	191	10.21	0.04	0.04	8.99	14.8	15.2
118	0	0	28	1	30	1	30	1	60	2	0	0	0	0	0	0	0	84	24	66	4.06	8.81	7.26	71.9	21.4			222	299	300	231	45	38	40	6.3	4.32	5.33	62	43	16	33	32	19	9.47	0.08	0.04	0.12	11.5	12.2
119	0	0	28	1	32	1	32	1	62	2	0	0	0	0	0	0	0	76	29	105	7.95	10.91	14.29	94.84	3.54			264	371	408	354	57	56	47	11.1	6.42	5.95	68	29	15	49	49	19	11.5	0.19	0.08	0.05	14.7	15.8
120	0	0	28	1	36	1	36	0	62	2	1	1	1	0	0	0	0	103	30	99	23.77	12.79	13.59	84.04	10.84			209	165	97		41	63	222	10.2	5.61	7.35	16	17	28	11	11	32	17.31	0.08	0.33	2.43	17.4	16.4
121	0	0	28	0	90	0	180	0	45	2	0	0	0	0	0	0	0	115	30	90	8.29	7.13	20.07	95.2	2.2			146	125	118	111	50.8		46.1	11.8		6.15	48		34	25		86	11.6	0.24		0.05	13.3	13.3
122	0	1	19	1	19	1	19		65	1	0	0	0	0	0	0	0	80	22	92	8.03	9.18		90.2	4.7			279	248		63	106.4	88.5		6.8	16.07		55			48			16	21.12	2.13		11.9	15.7
123	0	1	5	1	5	1	5	1	59	1	0	1	0	0	0	0	0	130	34	65	36.65	26.7		96	1	3.2		148	97			76.4	148.5		10.2	23		36	32		21	11		9.7	26.17	33.3		15.3	13.3
124	0	1	22	1	22	1	22	1	56	1	1	0	0	0	0	0	0	142	28	67	21.99	23.35	23.22	92.3	2.5	1.1	1.8	154	69	47		148.4	85	67.5	8.4	21.29	20.93	58	23	41	41	22	67	8.3	0.17	0.4	0.59	11.9	12.3
125	0	1	10	1	10	1	10	1	81	1	1	1	0	0	0	0	0	86	32	88	6.66	8.89	2.54	92.5	4.1	1.9	2.8	174	156	58		62.1	53.9	33.8	15	8.51	5.73	48	17	15	38	18	16	14.8	0.92	0.49	0.13	15.1	15
126	0	0	28	0	90	0	180	0	54	1	0	1	1	0	0	0	0	60	14	65	2.76	3.58	5	52.8	37	15.3	12.3	158	142	187		53.3	34.5	35.8	11.6	2.41	7.91	57		175	41		114	7.3	0.05	0.05		12.5
127	1	1	14	1	14	1	14	1	83	1	1	1	0	0	0	0	1	100	18	100	7.72	8.66	7.17	87.5	10.4	4.4	5.4	89	134	128	101	67.3	66.7	58.4	8	9.3	8.6	62.7	44	41	28.8	20	25	50.9	0.17	0.8	0.15	11.8	12.6
128	1	0	28	0	90	0	180	0	63	1	1	1	0	0	0	0	0	63	31	107	8.66	7.04	5.72	82.4	9.4	11.2	13.5	125	143	124	140	61.2	57	59.6	25.4	10.4	8.4	19.2	26	34	31.3	34	73	11.1	0.29	0.13	0.09	12.6	11.6
129	1	1	14	1	14	1	14	1	64	1	0	1	0	0	0	0	0	68	35	111	11.18	11.31	13.13	90.9	4.2	13.1	5.7	80	96	102	62	76.6	81.7	118.1	14.1	8.3	11.1	14	54	41	30	53	38	23.2	0.23	166.7	0.27	13.2	13.2
130	1	0	28	1	60	1	60	0	67	1	0	0	0	0	0	0	0	88	14	127	10.4	18.5	12.06	93.9	3.2	3.5	5.4	64	14	31	30	78.8	139.1	141	9.7	14	20.7	69	77	45	41	48	36	22.4	0.3	0.53	0.2	13.1	13.9
131	1	1	5	1	5	1	5	1	86	1	0	0	1	0	0	0	0	85	25	80	9.53	9.34		91.8	4.9	6.3		114	132			294.9	129		11.5	18.3		104	104		22	22		5.2	4.64	1.3		34.2	13.2
132	1	0	28	0	90	0	35	0	66	1	0	1	0	0	0	0	0	75	20	97	7.78	5.63	4.21	81.4	12.7	12.4	14.3	69	70	159	236	39.6		68.7	9.8		4.6	17		88	17		114	17.1	0.12	0.1	0.09	11.9
133	1	0	28	1	61	1	61	0	79	1	0	0	0	0	0	0	0	90	12	75	6.15	7.46	6.53	68.1	27.5	9.9	5.4	125	149	114	105	56.8	187.7	251.8	13.5	14	25.3	50	677	92	11	155	12	6.4	2.57	59.58	39.4	11.4	17.8
134	1	0	28	1	32	1	32	1	80	2	0	1	0	0	0	0	0	93	21	73	15.54	8.1	11.43	92.3	1.6	4.7	2.3	117	115	114	124	40.8	33	65	17.4	6	7.7	24	24	35	37	36	48	5.6	0.06	0.08	1.93	10.2	10.9
135	1	1	8	1	8	1	8	1	62	2	1	1	1	0	0	0	0	102	22	86	4.95	11.04	11.49	89.7	6.7	10.5	9.7	118	121	62		53.1		155	8.2		26.5	11		78	16		14	8.9	0.43	2.25	2.86	12.2
136	1	0	28	0	90	0	180	0	76	1	0	1	1	0	1	0	0	95	25	97	3.08	3.26	4.04	73.1	16.9	16	18.8	92	98	108	92	829.6	211.5	147.7	11.6	8.5	5.2	9	18	18	10	17	24	2.9	0.19	0.21		11.2	11.4
137	1	1	3	1	3	1	3	1	83	2	0	0	0	0	0	0	0	99	20	97	12.85			84.9	9.2			71				218.8			24.2			4191			1542			9.1	3.76			22
138	1	0	28	0	90	0	180	0	49	1	0	0	0	0	0	0	1	106	29	112	11.39	9.47	7.41	90.9	5.4	5.8	6.2	84	99	298	366	56.3	58	46.2	24.9	7.4	3.2	118	101	39	187	213	113	13.3	0.09	0.05	0.09	11.4	12
139	1	0	28	0	90	0	180	0	67	1	0	1	0	0	0	1	1	97	24	108	5.23	7.36	9.41	71.8	16.1	18.3	15.8	113	259	304	306	149.7	126.4	107.3	7.2	6.1	6.5	241	74		102	77		4.6	2.08		0.18	11.3	11.5
140	1	1	19	1	19	1	19	1	47	1	1	1	0	0	0	1	0	95	23	104	2.71	1.83	8.53	87.5	8.1	10.9	0.7	59	44	90	98	57.9	51.8	49.7	16	7.3	5.6	40	81	67	30	65	72	21.2	1.78		0.28	11.4	11.5
141	1	1	17	1	17	1	17	1	73	1	1	1	1	1	0	0	0	88	15	123	11.24	4.9	6.47	93.3	3.1	8.2	2.8	111	87	87	87	66	38.7	38.7	31	7.1	7.1	53		16	34		13	16.5	0.23		0.748	14.6
142	1	1	15	1	15	1	15	1	71	1	0	1	0	0	1	0	0	67	14	93	3.7	3.33	4.09	84.6	9.5	3.3	5.4	94	69	86	86	1168	1126.3	856.9	19.8	40.8	29.9	44	56		40	43		14.7		1.12	2	13.2	13
143	1	1	5	1	5	1	5	1	83	2	0	1	0	0	0	0	0	80	16	80	9.71	10.42		86.2	6.4	3.5		121	161			232.7	334.2		6.7	20.7		22	58		13	18		4.7	0.41			13.4	19.2
144	1	1	2	1	2	1	2	1	92	1	0	1	0	0	1	0	0	90	20	98	7.51			87.7	8.3			108				234.2			11			120			41			9.4	0.597			12
145	1	1	11	1	11	1	11	1	76	1	0	0	0	1	0	0	0	56	27	81	10.17	18.25	21.39	87.8	5.9	1.3	1.2	117	55	39	22	78.8	85.8	65.5	27.1	16	11.2	61	44	29	47	24	25	31.8	1.16	2.04	0.525	16.4	15.8
146	1	1	11	1	11	1	11	1	58	2	1	1	0	0	0	0	0	100	20	119	8.9	6.95	26.29	89.9	3.5	5.8	1.1	125	185	133	101	82.1	92.4	76.3	11	18.1	15	152	15	35	42	9	13	6.8			0.642	11.8	12.7
147	1	1	3	1	3	1	3	1	76	2	0	0	0	0	1	0	1	110	20	85	14.22	16.01		91.1	6.9	2.1		39	59			134.2	198.3		18.98	37.3		80			80			22.1	0.916			10.5	18.3
148	1	0	28	0	90	0	180	0	87	2	0	1	0	0	0	0	1	40	16	95	7.17	5.8	8	82.7	8.2	10.3	20.2	63	51	68	74	64.6	48.6	62.5	12.65	6.4	5.6	51	56	58	35	30	30	54	0.2			14.6
149	1	1	3	1	3	1	3	1	75	2	0	1	0	0	0	0	0	104	28	111	1.45	1.3		71	13.1	10.8		36	31			44.3	47.2		16.44	5		65	66		32	29		28.6	0.1	0.21		15.5	17.1
150	1	1	10	1	10	1	10	1	92	1	0	1	1	0	0	0	1	100	20	75	6.2	13.66	7.73	82.6	7.2			124	108	53	84	118.7	126.2	189.9	19.9	17.17	20.59	168	61	26	88	48	23	14.7	1.99	4.71	6.99	16.2	16.2
151	1	1	4	1	4	1	4	1	81	1	1	1	1	0	0	0	0	70	35	95	4.61	3.72		70.4	22.9			83	68			84	84		15.23	8.52		35	35		12	12		6.3	0.07	1.67		13.4	13.1
152	1	0	28	0	90	0	180	0	54	1	0	1	0	0	0	0	0	75	25	92	2.89	12.24	8.9	61.2	30.6			118	220	299	290	97.7	69.8		9.62	5.22		55	48		37	62		11.8	0.11	0.05	0.12	13.2	13.6
153	1	0	28	0	90	0	180	0	68	1	0	0	0	0	0	0	0	107	16	99	2.77	5.46		60.6	28.8			124	138			85.8			7.5			26			23			6.8	0.05	0.93		12.3
154	1	0	28	0	90	0	180	0	56	1	1	0	0	0	0	0	0	108	25	81	2.94	3.83		68.1	18			115	160			90.6			16.67			31			14			10.2	0.06	0.31		12.9
155	1	1	9	1	9	1	9	1	65	1	0	0	0	0	0	0	0	84	20	76	12.47	10.07	18.63	78.6	12			121	109	156		76.7	62.7	345.4	44.65	7.25	27.26	26	64	304	16	45	92	25.4	0.36	0.34	28.11	12.8	14.3
156	1	1	13	1	13	1	13	1	61	1	0	0	0	0	0	1	0	144	35	89	6.95	1.71	10.91	95.5	3.3			41	12	35	55	143.8	193.4	162.5	20.89	14.88	25.46	83	23	59	105	48	27	14.1	0.72	1.63	0.36	11.9	12.1
157	1	0	28	0	90	0	180	0	72	1	0	0	0	0	0	0	0	102	15	85	2.89	9.15	9.65	67.2	23.2			103	113	73	110	84.3		50.7	10.21		8.7	27		24	17		37	9.7	0.06	0.1	0.05	13.9	14
158	1	1	13	1	13	1	13	1	76	1	0	1	1	0	0	0	1	81	15	81	3.56	7.15	13.72	72.3	16.8			83	113	131	41	111	77.5	341.5	9.47	5.25	38.51	31	153	25	45	116	38	11.5	0.33	0.33	0.46	17.6	15.7
159	1	0	28	0	90	0	5	0	48	1	0	0	0	0	0	0	0	68	21	90	4.74	5		83.5	5.5			104	127			83.8			11.5			12	20		18	25		13.5	0.05			11.2
160	1	0	28	0	90	0	180	0	66	1	1	0	0	0	0	0	0	112	32	108	7.01	7.01	8.84	92.5	2.3			110	110	123	155	49.9	49.9		17.31	10.55		32	32		26	26		11.6	0.61	0.61	0.3	13.2
161	1	0	28	0	90	0	180	0	56	1	0	0	0	1	0	0	0	152	30	86	5.6	5.05	5.56	91.4	3.9			103	158	245		61.6	53.5		11.6	7.46		50	34		27	30		24.9	0.05	0.06	0.05	13.2
162	1	1	17	1	17	1	17	0	55	1	0	0	0	0	0	0	0	90	27	95	7.57	7.25		93	3.6			123	188			64.2	63.3		16	5.2		80	46		37	59		7.2	0.6	0.31		11.8
163	1	0	28	1	31	1	31	1	74	1	0	0	0	0	0	0	0	95	22	95	7.13	9.32	14.9	96.2	2.3			62	88	104	138	113	101.9		9.94	16.24		58	30		63	33		31	0.43	0.25	1.28	27.4	15.7
164	1	0	28	0	90	0	21	0	56	1	0	0	0	0	0	0	0	105	25	102	7.9	5.05	6.35	91.9	4.1			124	96	98	114	78.4	66.5	58.2	28.02	7.23	5.73	90	87	43	65	78	74	11	0.13	0.12	0.05	14.6	15
165	1	1	7	1	7	1	7	1	78	1	1	1	0	0	0	0	0	118	28	98	10.06	15.39	11.22	97.4	1.1			113	97	47		135.3			4.4			53		579	29		199	27.1	0.28	0.29	3.61	15.1	14.2
166	1	1	21	1	21	1	21		65	1	0	0	0	0	0	0	0	98	28	86	8.71	8.88	9.31	88.3	7.2			121	119	144	54	63	63	64	5.67	6.37	8.62	31	22	86	39	26	38	16.44	0.1	0.17	0.12	17.4	15.7
167	1	1	6	1	6	1	6	1	65	1	0	1	0	0	0	0	0	119	46	53	6.45	7.82		71.4	17.5	10.8		74	42			63.7	63.7	63.7	3.66	4.4	4.4	9	9	9	35	35	35	45.3	3.13	4.15		15.8	14.6
[truncated: 65 more columns]
